# Supplementary material for: TORS as Part of Multilevel Surgery in OSA: The Importance of Careful Patient Selection and Outcomes
Source: J Clin Med. 2022 Feb 14;11(4):990. doi: 10.3390/jcm11040990 (PMC8878188; doi:10.3390/jcm11040990)
Supplement: Supplementary file 1 [file jcm-11-00990-s001.zip]

Archive with 1 entries (1 files):
- jcm-1520361.mp4
